# Supplementary material for: An Assessment of the Effectiveness and Safety of Chimeric Antigen Receptor T-Cell Therapy in Multiple Myeloma Patients with Relapsed or Refractory Disease: A Systematic Review and Meta-Analysis
Source: Int J Mol Sci. 2024 May 3;25(9):4996. doi: 10.3390/ijms25094996 (PMC11084236; doi:10.3390/ijms25094996)
Supplement: Supplementary file 1 [file ijms-25-04996-s001.zip]

Archive with 1 entries (1 files):
- ijms-2943606-supplementary.pdf
